# Supplementary material for: The Ultrahigh Adsorption Capacity and Excellent Photocatalytic Degradation Activity of Mesoporous CuO with Novel Architecture
Source: Nanomaterials (Basel). 2022 Dec 28;13(1):142. doi: 10.3390/nano13010142 (PMC9824582; doi:10.3390/nano13010142)
Supplement: Supplementary file 1 [file nanomaterials-13-00142-s001.zip]

Archive with 1 entries (1 files):
- nanomaterials-2080067-supplementary.pdf
